# Supplementary material for: Lipoxygenase Inhibition Activity of Coumarin Derivatives—QSAR and Molecular Docking Study
Source: Pharmaceuticals (Basel). 2020 Jul 17;13(7):154. doi: 10.3390/ph13070154 (PMC7408124; doi:10.3390/ph13070154)
Supplement: Supplementary file 1 [file pharmaceuticals-13-00154-s001.zip]

Archive with 4 entries (3 files):
- pharmaceuticals-871255-SI/
- pharmaceuticals-871255-SI/Table S1.xlsx
- pharmaceuticals-871255-SI/Table S2.xlsx
- pharmaceuticals-871255-SI/Table S3.xlsx
