# Supplementary material for: Lipoxygenase Inhibition Activity of Coumarin Derivatives—QSAR and Molecular Docking Study
Source: Pharmaceuticals (Basel). 2020 Jul 17;13(7):154. doi: 10.3390/ph13070154 (PMC7408124; doi:10.3390/ph13070154)
Supplement: Supplementary file 1 [file pharmaceuticals-13-00154-s001.zip › pharmaceuticals-871255-SI/Table S1.xlsx]

## Sheet: SM1
Molecule No	C-026	HATS8p	RDF035p	log % LOX inh. Exp.	log % LOX inh. (calc. by eq.*)
1	1	0.112	3.055	1.27	1.11
2	1	0.132	2.59	0.85	1.04
3	1	0.117	2.907	1.15	1.09
4	1	0.009	3.969	1.17	1.37
5	1	0.135	6.44	1.35	1.31
6	2	0.122	6.054	1.53	1.73
7	2	0.105	9.003	1.98	1.97
8	1	0	2.966	1.36	1.31
9	2	0.113	2.526	1.47	1.49
10	2	0.017	3.554	1.6	1.74
11	2	0.098	3.228	1.65	1.57
12	2	0.114	2.887	1.57	1.51
13	2	0.122	6.923	1.88	1.79
14	2	0.077	5.995	1.22	exc.
15	2	0.282	2.531	1.05	1.18
16	2	0.159	2.408	1.93	1.4
17	2	0.141	2.726	1.74	1.45
18	2	0.008	3.79	1.93	1.77
19	2	0.118	3.203	1.69	1.53
20	2	0.119	2.747	1.4	1.49
21	2	0.108	3.075	1.71	1.54
22	2	0.022	4.128	1.47	1.77
23	2	0.128	6.782	1.74	1.77
24	2	0.131	2.699	1.68	1.47
25	2	0.154	6.393	1.57	1.69
26	3	0.162	2.458	1.75	1.81
27	2	0.093	2.932	1.4	1.56
28	2	0.088	3.216	1.56	1.59
29	2	0.114	4.344	1.54	1.62
30	2	0.101	2.809	1.88	1.53
31	2	0.128	4.204	1.58	1.58
32	2	0.086	2.656	1.26	1.55
33	2	0.097	2.658	1.34	1.53
34	2	0.12	3.707	1.72	1.56
35	2	0.121	5.679	1.42	1.7
36	2	0.116	3.115	1.61	1.53
37	2	0.101	3.829	1.67	1.61
SM1: The values of the descriptors included in model: * log % inhibition = 0.67 + 0.42 (0.72) C-026 + 0.07 (0.43) RDF035p - 1.85 (-0.36) HATS8p
