# Supplementary material for: Lipoxygenase Inhibition Activity of Coumarin Derivatives—QSAR and Molecular Docking Study
Source: Pharmaceuticals (Basel). 2020 Jul 17;13(7):154. doi: 10.3390/ph13070154 (PMC7408124; doi:10.3390/ph13070154)
Supplement: Supplementary file 1 [file pharmaceuticals-13-00154-s001.zip › pharmaceuticals-871255-SI/Table S2.xlsx]

## Sheet: interactions
Compound number (pose number)	Energy / kcal mol-1	H-S-ASN-554	H-M-PHE-555	H-M-GLN-557	H-S-GLN-557	H-M-TYR-558	H-S-SER-608	V-M-ASN-554	V-S-ASN-554	V-M-PHE-555	V-S-PHE-555	V-M-GLN-557	V-S-GLN-557	V-M-TYR-558	V-S-TYR-558	V-M-VAL-604	V-S-VAL-604	V-M-LEU-607	V-S-LEU-607	V-M-SER-608	V-S-SER-608	V-S-PHE-610	V-M-ALA-672
7 (2)	-126.2	-3.26815	0	0	-2.20234	0	-2.5	-4.7917	-4.16654	-11.0218	-11.1829	-5.52221	-6.12286	-10.8596	-7.44707	-2.7704	-1.15387	-10.0904	-7.32178	-9.49509	-4.73898	-14.9298	-1.24864
Arachidonic acid (1)	-120.58	0	0	0	0	0	0	-2.71773	-7.67261	-3.76263	-4.30907	-2.48642	-4.13037	0	0	-1.70467	-0.6877	-5.53566	-6.36728	-3.42011	-0.938029	-5.41024	-1.37319
37 (2)	-116.2	0	0	0	-7	0	0	-5.66962	-11.3363	-5.4604	-12.5437	-5.47946	-5.36668	-2.80977	-2.26484	-4.21026	-2.8192	-8.50261	-10.208	-4.40855	-0.920236	-9.47242	-5.19144
23 (2)	-108.7	0	-2.07614	0	-7	0	0	-5.40004	-11.2086	-7.04608	-14.6704	-3.49975	-6.82803	-1.01877	-2.21563	-1.73014	-0.632615	-8.10748	-6.14662	-5.35708	-1.62147	-9.59887	-4.08363
35 (2)	-107.8	-3.5	0	0	-5.00299	0	0	-5.07136	-9.67407	-4.25842	-10.8834	-5.24416	-9.59991	-2.58953	-2.00509	-5.27986	-2.39241	-8.51024	-9.67098	-4.14115	-0.855162	-8.06585	-2.76054
13 (0)	-105.3	0	-2.5	-1.24225	-7	-3.49814	0	-4.46048	-9.93385	-5.29663	-12.687	-3.91198	-6.63528	-1.88552	-0.70229	-1.2631	-0.536305	-8.95224	-6.62371	-5.47925	-1.5002	-10.1135	-2.98894
29 (1)	-105.1	-3.5	0	0	-6.40903	-3.5	0	-5.67885	-5.7952	-9.77149	-9.74103	-5.00145	-5.12787	-5.26406	-2.02856	-3.30817	-1.68487	-7.96415	-6.53661	-7.4598	-3.84994	-8.98031	-0.41557
6 (0)	-103.8	-6.99232	0	0	0	-3.5	0	-5.43776	-7.14523	-8.81797	-11.327	-4.38248	-7.61109	-3.99232	-1.12382	-3.02153	-1.33595	-8.01153	-6.07331	-8.46255	-3.56915	-9.92892	-0.470245
5 (1)	-103.5	0	0	0	-7	0	0	-5.40768	-11.1403	-6.47145	-13.8251	-3.47972	-6.8703	-0.964991	-1.72112	-1.7666	-0.642492	-8.1268	-6.21542	-4.97319	-1.40856	-9.13665	-4.09876
24 (0)	-102.1	-3.5	0	0	-6.68282	-3.49853	0	-5.74953	-6.01662	-9.35311	-10.583	-4.80886	-4.72005	-3.94484	-0.762395	-3.07547	-1.58161	-7.87036	-6.32819	-7.56104	-3.72004	-9.39396	-0.403167
25 (2)	-102	0	0	0	-7	0	0	-5.4312	-12.3018	-7.04933	-9.40902	-3.38898	-7.64977	-1.60774	-2.07273	-1.87455	-0.657996	-8.00913	-6.86532	-5.9896	-2.1017	-4.13684	-2.27023
21 (1)	-101.8	-3.5	0	0	-6.58816	-3.49517	0	-5.7293	-5.9989	-9.12324	-10.6641	-4.81974	-4.86037	-3.93881	-0.698877	-3.10316	-1.59429	-7.90252	-6.37944	-7.43632	-3.5403	-9.47903	-0.40533
17 (0)	-101.7	-3.5	0	0	-6.73506	-3.47145	0	-5.66699	-5.93469	-9.32775	-10.3754	-4.74159	-4.63516	-3.95253	-0.655562	-3.1236	-1.5857	-7.95861	-6.41165	-7.78538	-3.82484	-9.2417	-0.412608
26 (0)	-100.4	-3.5	0	0	-1.94049	0	0	-4.96334	-9.55012	-5.22414	-11.493	-4.30652	-7.11166	-3.04025	-2.4523	-3.69262	-1.80646	-8.71088	-7.69425	-5.4436	-1.78674	-7.33429	-3.10176
3 (0)	-99.6	-3.5	0	0	-6.46148	-3.5	0	-5.74774	-5.92825	-8.78514	-9.93042	-4.83179	-4.96009	-3.94509	-0.672095	-3.09216	-1.59284	-7.8122	-6.4659	-7.10298	-3.43065	-8.79091	-0.433611
32 (1)	-99.6	0	0	-3.49429	-6.76053	-3.5	0	-5.37038	-9.65653	-5.69081	-10.3412	-3.75563	-4.88517	-2.86899	-2.76906	-2.98903	-1.37921	-8.53851	-7.16459	-4.71801	-1.43282	-8.0106	-1.68438
12 (2)	-97.8	-3.5	0	0	-6.71855	-3.5	0	-5.74165	-5.31521	-9.08485	-9.17885	-4.80586	-4.69995	-4.40803	-1.75635	-3.07317	-1.57924	-7.47502	-6.32062	-7.37283	-3.65546	-7.03484	-0.0254235
16 (1)	-97.8	-3.5	0	0	-6.77958	-3.5	0	-5.7483	-5.32179	-9.30016	-9.72395	-4.80744	-4.63836	-3.92915	-0.80508	-3.04489	-1.56678	-7.45035	-6.31983	-7.55595	-3.70352	-7.62685	-0.0274582
20 (2)	-97.7	-3.48548	0	0	-6.68289	-3.49451	0	-5.74853	-5.35017	-9.09223	-9.89779	-4.82196	-4.78425	-3.92823	-0.793202	-3.08324	-1.58682	-7.48026	-6.29798	-7.44134	-3.52386	-7.76484	-0.0239996
28 (0)	-95.8	0	0	-3.11672	-6.95153	-3.49085	0	-5.55988	-9.56805	-5.78519	-8.53292	-3.8832	-4.32455	-2.85482	-2.76217	-2.95524	-1.37213	-8.16113	-7.91147	-4.67287	-1.45695	-6.50155	-1.45954
2 (1)	-95.6	-3.5	0	0	-6.70365	-3.5	0	-5.7451	-5.29821	-8.79963	-9.17255	-4.79562	-4.70008	-3.93472	-0.830731	-3.06034	-1.57392	-7.4679	-6.34036	-7.23302	-3.43444	-7.03132	-0.0248894
34 (1)	-95.2	-3.5	0	0	-7	0	0	-5.57667	-7.0759	-4.55923	-7.56986	-6.48133	-7.07778	-3.40576	-2.0138	-7.3855	-4.84792	-8.19217	-2.3297	-4.98242	-1.48452	-6.15004	-0.213689
14 (0)	-93.4	0	0	0	-3.49105	-3.5	0	-5.17452	-9.49728	-6.20553	-8.57527	-3.43297	-6.04615	-2.44921	-1.21933	-2.55781	-0.974454	-8.18086	-9.86527	-5.86006	-2.04538	-4.78788	-1.18922
36 (2)	-91.9	-3.5	0	0	-7	0	0	-6.06149	-6.99026	-5.18408	-6.99865	-5.686	-6.76137	-3.37568	-1.69493	-6.29761	-3.9623	-8.55438	-4.80868	-5.11041	-1.58937	-4.61285	0
15 (1)	-90.4	0	0	-3.5	-6.25276	-3.5	0	-5.29673	-9.01522	-5.00111	-8.48637	-3.86667	-4.98687	-2.9722	-2.43827	-2.81925	-1.31494	-8.02341	-7.31719	-4.089	-1.15321	-6.53595	-0.849015
30 (2)	-89.9	-3.5	0	0	-2.59459	-2.85494	0	-4.88441	-4.7536	-9.29359	-7.06134	-4.9399	-5.77702	-5.21184	-2.0141	-3.53981	-1.78709	-6.33624	-5.78913	-7.53453	-3.81046	-5.3903	0
33 (1)	-89.8	0	-3.5	0	-3.48971	-3.5	0	-5.2845	-7.2783	-5.62798	-9.59225	-4.25979	-5.1912	-3.16422	-2.76883	-2.78473	-1.35568	-7.46053	-6.95338	-4.18762	-1.2346	-6.45595	-1.44466
19 (0)	-89.4	0	0	-3.5	-6.24151	-3.49457	0	-5.32792	-8.72071	-5.0806	-8.64734	-3.85985	-4.89459	-2.94024	-2.3704	-2.77058	-1.28733	-7.93806	-7.30193	-4.09351	-1.13872	-6.74198	-0.68654
11 (1)	-89	-3.5	0	0	-3.49944	-3.003	0	-5.38248	-5.21231	-9.18249	-9.01138	-4.53419	-4.85464	-4.01998	-1.59649	-2.85109	-1.37899	-6.74778	-5.22147	-7.50466	-3.89241	-5.17435	0
9 (0)	-87	-4.68965	0	0	0	0	-2.5	-4.7952	-3.75015	-8.52127	-7.10938	-5.02934	-5.10338	-5.54425	-2.51263	-3.03074	-2.07977	-7.00233	-4.61445	-8.78917	-3.72299	-5.9277	0
1 (0)	-86.7	0	0	-3.49092	-6.264	-3.5	0	-5.33887	-8.54853	-5.0916	-7.8585	-3.86243	-4.87698	-2.93474	-2.35646	-2.75765	-1.28269	-7.9175	-7.31309	-4.07799	-1.13529	-5.53236	-0.415645
18 (2)	-86.7	-3.5	0	0	-2.68908	-3.49824	0	-4.95081	-4.70634	-9.16143	-7.79217	-4.88042	-4.8477	-3.96229	-0.425944	-3.39853	-1.74819	-5.99039	-5.4962	-7.66708	-3.75289	-6.00155	0
22 (1)	-86.5	-3.5	0	0	-2.79231	-3.49268	0	-4.95938	-4.71975	-8.97603	-7.98789	-4.89347	-4.84888	-3.9091	-0.426127	-3.39463	-1.74376	-5.97724	-5.50142	-7.53915	-3.57708	-6.08262	0
4 (1)	-84.3	-3.5	0	0	-2.79618	-3.49494	0	-4.96531	-4.72515	-8.64377	-7.21476	-4.88347	-4.79726	-3.95674	-0.474779	-3.37724	-1.73626	-5.96452	-5.49279	-7.25584	-3.45007	-5.33296	0
10 (0)	-83.4	-5.87575	0	0	0	0	-3.31842	-4.6544	-2.95888	-7.25974	-7.20613	-4.54042	-4.31825	-5.21713	-1.77914	-2.71438	-2.29405	-7.53467	-4.9955	-8.9273	-2.84865	-5.56709	0
8 (0)	-72.6	0	0	0	-3.5	-2.40918	0	-4.23969	-3.48912	-8.463	-6.54562	-4.65826	-4.2934	-3.8279	0.0096533	-3.44965	-1.69841	-5.24881	-3.62611	-7.23702	-3.4064	-4.88824	0

## Sheet: docking scores
Compound number (pose number)	Energy / kcal mol-1	VDW / kcal mol-1	Hbond / kcal mol-1
7 (2)	-126.211	-118.241	-7.97049
Arachidonic acid (1)	-120.58	-120.58	0
37 (2)	-116.244	-109.244	-7
23 (2)	-108.675	-99.5987	-9.07614
35 (2)	-107.794	-99.2912	-8.50299
13 (0)	-105.301	-91.0606	-14.2404
29 (1)	-105.134	-91.7245	-13.409
6 (0)	-103.816	-93.3235	-10.4923
5 (1)	-103.528	-96.5278	-7
24 (0)	-102.081	-88.3993	-13.6814
25 (2)	-102.031	-95.0307	-7
21 (1)	-101.773	-88.1902	-13.5833
17 (0)	-101.734	-88.0276	-13.7065
26 (0)	-100.354	-94.914	-5.44049
3 (0)	-99.6401	-85.8853	-13.7548
32 (1)	-99.5571	-86.0956	-13.4615
12 (2)	-97.8064	-84.0268	-13.7796
16 (1)	-97.7652	-84.0466	-13.7186
20 (2)	-97.7282	-84.0653	-13.6629
28 (0)	-95.7978	-82.2387	-13.5591
2 (1)	-95.5797	-81.8761	-13.7036
34 (1)	-95.1663	-84.6663	-10.5
14 (0)	-93.3631	-86.372	-6.99105
36 (2)	-91.8573	-81.3573	-10.5
15 (1)	-90.4118	-77.159	-13.2528
30 (2)	-89.9031	-80.9536	-8.94952
33 (1)	-89.8344	-79.3447	-10.4897
19 (0)	-89.4219	-76.1858	-13.2361
11 (1)	-89.0319	-79.0295	-10.0024
9 (0)	-86.9531	-79.7634	-7.18965
1 (0)	-86.7411	-73.4862	-13.2549
18 (2)	-86.6574	-76.9701	-9.68732
22 (1)	-86.5219	-76.7369	-9.78499
4 (1)	-84.2688	-74.4777	-9.79111
10 (0)	-83.4342	-74.24	-9.19418
8 (0)	-72.6467	-66.7375	-5.90918
