# Supplementary material for: Lipoxygenase Inhibition Activity of Coumarin Derivatives—QSAR and Molecular Docking Study
Source: Pharmaceuticals (Basel). 2020 Jul 17;13(7):154. doi: 10.3390/ph13070154 (PMC7408124; doi:10.3390/ph13070154)
Supplement: Supplementary file 1 [file pharmaceuticals-13-00154-s001.zip › pharmaceuticals-871255-SI/Table S3.xlsx]

## Sheet: LOX-3 docking scores
Compound (pose)	Energy / kcal mol-1	VDW / kcal mol-1	Hbond / kcal mol-1
7 (0)	-128.06	-118.671	-9.38936
6 (2)	-110.352	-97.088	-13.2637
14 (2)	-99.5286	-86.9368	-12.5918
13 (0)	-97.9541	-82.2304	-15.7237
23 (2)	-97.3183	-84.5954	-12.7229
35 (0)	-96.1792	-76.9585	-19.2207
37 (1)	-95.7367	-84.1757	-11.561
25 (2)	-93.4631	-86.4846	-6.9785
(-)-EGCG (0)	-91.1028	-70.7871	-20.3157
29 (1)	-90.7803	-80.2954	-10.4849
36 (2)	-90.2611	-70.4985	-19.7626
5 (0)	-88.306	-81.3281	-6.97794
21 (2)	-87.109	-77.609	-9.5
26 (1)	-86.1919	-75.6919	-10.5
28 (0)	-85.3629	-72.2542	-13.1087
9 (0)	-85.3297	-61.2224	-24.1073
34 (2)	-85.2205	-69.0241	-16.1964
11 (2)	-84.7725	-66.7725	-18
17 (0)	-84.3544	-73.8544	-10.5
32 (1)	-83.6496	-71.2715	-12.3781
12 (1)	-83.5278	-70.5502	-12.9776
24 (1)	-82.7097	-72.2097	-10.5
3 (1)	-82.1883	-78.6883	-3.5
20 (1)	-81.3592	-68.7423	-12.6169
30 (1)	-80.2859	-70.7897	-9.49624
16 (1)	-79.8488	-69.3488	-10.5
10 (2)	-79.8002	-56.129	-23.6712
19 (0)	-77.3839	-62.8378	-14.5461
2 (2)	-77.2156	-66.7215	-10.4941
33 (0)	-76.084	-62.0867	-13.9973
15 (2)	-75.6642	-65.1642	-10.5
22 (2)	-73.4701	-60.4735	-12.9966
1 (2)	-72.8808	-62.3834	-10.4974
18 (1)	-72.426	-58.4327	-13.9933
4 (1)	-71.8878	-57.4591	-14.4287
8 (1)	-62.7201	-53.5989	-9.12115

## Sheet: LOX-3 interacations
Compound (pose)	H-M-SER-510	H-M-HIS-513	H-S-HIS-513	H-M-GLN-514	H-S-HIS-518	H-M-TRP-519	H-S-HIS-523	H-M-ILE-557	H-S-ASN-558	H-M-GLN-716	H-M-ARG-726	H-S-ARG-726	H-S-ASP-766	H-M-ILE-857	V-M-SER-510	V-S-HIS-513	V-M-GLN-514	V-S-GLN-514	V-S-HIS-518	V-S-TRP-519	V-S-HIS-523	V-S-ILE-557	V-S-LEU-565	V-S-ILE-572	V-S-PHE-576	V-S-GLN-716	V-S-ARG-726	V-S-ASP-766	V-S-ILE-770	V-S-LEU-773
7 (0)	0	0	0	0	-3.3952	-3.5	0	0	0	0	0	0	-2.49416	0	-3.79999	-6.56357	-2.40984	-3.77923	-7.57343	-9.60616	-1.46288	0	-2.5313	-7.89727	-8.20644	-10.516	-7.32656	-3.77852	-3.74579	-2.82686
6 (2)	0	0	-7	0	-3.5	0	0	0	0	0	-2.76374	0	0	0	-4.09454	-6.52515	-7.38082	-3.26841	-6.22625	-8.96655	-0.939275	0	-4.90378	-6.22431	-8.96266	-5.18977	-1.91895	-3.38019	-4.16501	-2.25872
14 (2)	0	0	-7	0	-1.1439	0	0	0	0	0	0	0	-4.44795	0	-2.85404	-5.2223	-7.8263	-4.21562	-8.29286	-5.67685	-1.95434	0	-1.55801	-5.02378	-8.9997	-7.86581	-1.03532	-3.14411	-4.3861	-2.32966
13 (0)	-2.36508	0	-3.5	-2.85862	-7	0	0	0	0	0	0	0	0	0	-2.1016	-4.80283	-2.73759	-3.52436	-9.96705	-3.51311	-5.19901	-2.50309	-7.44899	-4.79942	-6.15426	-4.84886	0	-0.624186	-1.80666	-7.81575
23 (2)	-2.5	0	-3.5	0	-3.22288	-3.5	0	0	0	0	0	0	0	0	-2.14018	-4.90611	-3.41411	-4.1375	-7.11996	-9.96165	-1.27615	0	-3.07835	-7.80892	-7.18749	-4.70774	0	-1.04038	-2.02014	-2.76599
35 (0)	0	0	-6.36435	-2.35888	-10.4975	0	0	0	0	0	0	0	0	0	-0.356538	-7.51885	-6.16684	-3.30981	-7.40499	-3.00719	-2.51156	0	-3.5019	-3.90608	-8.36344	-7.97602	-1.19702	-0.716497	-2.88537	-5.51085
37 (1)	0	0	-3.5	-3.1569	0	0	0	0	0	0	0	0	-4.90412	0	0.324442	-7.76052	-3.98972	-2.17075	-1.90334	0	0	0	-0.964371	-3.16474	-8.26656	-8.3181	-6.49705	-5.31349	-3.55817	-3.37793
25 (2)	0	0	0	0	-3.4785	-3.5	0	0	0	0	0	0	0	0	-1.92976	-4.18998	-3.60396	-3.63818	-7.56444	-10.0815	-1.53247	0	-3.09815	-7.88259	-6.73646	-6.09673	-0.090898	-1.42027	-1.18522	-3.02159
(-)-EGCG (0)	0	0	0	-2.5	-2.86517	0	-8.45188	0	0	0	0	0	0	-4.50441	-0.030525	-0.950584	-4.77459	-2.69937	-10.2858	-9.55984	-0.280407	-3.11574	-8.33821	0.934055	-3.42748	-3.12029	0	-0.277757	-0.999247	-0.069195
29 (1)	0	0	-7	0	-3.48492	0	0	0	0	0	0	0	0	0	-3.20349	-6.42601	-6.64703	-4.11846	-5.64874	-1.10295	0	0	-0.070747	-3.50853	-9.42089	-9.09177	-3.80203	-2.87225	-5.52688	-1.61994
36 (2)	0	0	0	0	-8.40766	0	-6	-3.5	-1.85492	0	0	0	0	0	-0.178928	-1.59124	-6.17209	-3.40565	-4.65462	-11.4829	-7.47272	-1.0971	-5.93369	-5.02066	-0.827831	-2.06262	0	0	-0.032773	-2.6573
5 (0)	0	0	0	0	-3.47794	-3.5	0	0	0	0	0	0	0	0	-1.32238	-2.86473	-2.63981	-3.56659	-7.60703	-10.4714	-1.53117	0	-3.44203	-8.11549	-5.79495	-5.6668	0	-1.34618	-1.02213	-3.04548
21 (2)	-2.5	0	-3.5	0	-3.5	0	0	0	0	0	0	0	0	0	-2.55882	-5.05201	-5.7061	-4.32208	-6.58004	-7.05704	-0.393947	0	-2.77558	-6.95644	-8.41897	-5.41169	0	-1.25266	-1.56348	-3.01057
26 (1)	0	0	-7	-3.5	0	0	0	0	0	0	0	0	0	0	-5.57961	-7.68199	-2.16841	-3.64118	-3.76143	-0.233833	0	0	-0.037781	-2.78239	-9.11974	-9.69741	-4.10939	-4.15623	-5.80035	-1.72081
28 (0)	0	0	-7	0	-3.5	0	0	0	0	0	0	0	-2.60873	0	-4.60908	-6.61975	-6.008	-3.60534	-4.50164	-0.582374	0	0	0	-2.85289	-9.46821	-5.16787	-2.55099	-3.85555	-5.66065	-1.44482
9 (0)	0	-2.5	-10.5	-3.78651	-2.3208	0	0	0	0	0	0	0	-5	0	-4.83233	-6.51251	-3.42296	-3.55449	-3.82886	-0.044857	0	0	0	-1.76758	-8.11365	-5.65188	-1.78288	-3.40665	-4.5508	-1.30266
34 (2)	0	0	0	0	-9.19643	0	-7	0	0	0	0	0	0	0	-0.196575	-1.41958	-5.57453	-3.31946	-3.39926	-13.562	-9.3775	6.50242	-7.29131	-4.92033	-0.940238	-1.6999	0	0	-0.012799	-2.61927
11 (2)	0	0	-7	-2.5	-3.5	0	0	0	0	0	0	0	-5	0	-4.12105	-6.59363	-3.7053	-4.01222	-4.77505	-0.428507	0	0	0	-2.2737	-9.42871	-6.92474	-1.91093	-3.22968	-4.88022	-1.11612
17 (0)	0	0	-7	-3.5	0	0	0	0	0	0	0	0	0	0	-4.71285	-6.82356	-0.696149	-3.09114	-1.84952	0	0	0	0	-2.62341	-10.2438	-7.96147	-4.2067	-5.31387	-6.51113	-1.69376
32 (1)	0	0	-7	-3.5	0	0	0	0	0	0	0	0	-1.87815	0	-4.60846	-6.09169	-1.30839	-3.0707	-1.44823	0	0	0	0	-2.45066	-10.0631	-8.01124	-4.47132	-4.76166	-7.18535	-1.69184
12 (1)	0	0	-6.99029	-2.5	-3.48732	0	0	0	0	0	0	0	0	0	-4.35724	-6.60099	-4.59112	-3.57556	-4.37764	-0.284293	0	0	0	-2.11851	-9.68306	-7.34961	-2.98096	-3.00321	-5.52992	-1.2026
24 (1)	0	0	-7	-3.5	0	0	0	0	0	0	0	0	0	0	-4.42594	-7.10658	0.192404	-2.71474	-0.970162	0	0	0	0	-2.64517	-10.9437	-7.55647	-4.7912	-4.81517	-6.0731	-1.94687
3 (1)	0	0	0	0	-3.5	0	0	0	0	0	0	0	0	0	-0.58333	-2.06162	-7.08201	-3.48361	-10.1302	-9.2695	-8.61664	-2.52342	-6.78702	-4.56964	-3.35193	-2.79258	0	0	-0.196548	-3.98093
20 (1)	0	0	-7	-3.11688	0	0	0	0	0	0	-2.5	0	0	0	-5.22915	-6.92697	-1.00658	-2.97801	-1.33776	0	0	0	0	-2.282	-10.2966	-7.47817	-4.56976	-4.03169	-5.675	-1.5556
30 (1)	0	0	0	0	0	0	-2.5	-3.5	-3.49624	0	0	0	0	0	-0.156583	-0.631306	-4.87309	-2.44777	-9.8041	-7.4297	-8.23385	-4.03583	-6.36196	-4.38829	-2.04528	-1.79141	0	0	-0.129221	-4.59047
16 (1)	0	0	0	-2.5	-10.6209	0	-6	-3.5	-1.05028	0	0	0	0	0	0	0	-3.52224	-2.58303	-0.807698	-13.7792	-6.78898	-0.079133	-5.98668	-4.54125	-0.02526	-0.023023	0	0	0	-1.30184
10 (2)	0	0	-7	-3.5	0	0	0	0	0	0	0	0	0	0	-4.75907	-6.7229	-0.706184	-3.02513	-1.15196	0	0	0	0	-2.43434	-9.84598	-8.53941	-4.47174	-4.61486	-6.34044	-1.35284
19 (0)	0	0	-7	-3.46158	0	0	0	0	0	0	-2.49632	0	-1.58818	0	-5.16294	-6.16115	-1.41483	-3.25382	-1.85376	0	0	0	0	-2.02483	-8.80282	-7.36357	-3.81533	-3.89523	-5.3405	-1.13732
2 (2)	0	0	-7	-3.49412	0	0	0	0	0	0	0	0	0	0	-5.03135	-7.45761	-0.28281	-2.71252	-0.893776	0	0	0	0	-2.19311	-10.5149	-7.39296	-4.94656	-3.7604	-4.77902	-1.14991
33 (0)	0	0	-3.5	0	0	0	0	0	0	-3.5	0	-6.99735	0	0	-3.6635	-7.27163	-3.70126	-2.43107	-0.818291	0	0	0	0	-1.73231	-8.09848	-6.09378	-5.70753	-2.32209	-4.30818	-0.919723
15 (2)	0	0	-7	-3.5	0	0	0	0	0	0	0	0	0	0	-4.71028	-6.63903	-0.768671	-3.03787	-1.27056	0	0	0	0	-2.01862	-8.89993	-8.38902	-4.43214	-4.42718	-5.89718	-0.970457
22 (2)	0	0	0	-3.5	-2.5	0	0	0	0	0	0	-6.99665	0	0	-5.5144	-3.53566	-5.11681	-3.16492	-3.57028	-0.265656	0	0	0	-1.81405	-7.18389	-7.5517	-3.78647	-2.32182	-3.46993	-0.960024
1 (2)	0	0	-7	-3.49741	0	0	0	0	0	0	0	0	0	0	-5.2799	-6.3381	-0.942757	-2.64561	-0.92621	0	0	0	0	-1.66434	-9.46856	-7.22249	-4.88141	-3.61391	-4.76138	-0.81162
18 (1)	0	0	-3.5	0	0	0	0	0	0	-3.5	0	-6.99329	0	0	-3.71114	-7.2212	-3.21093	-2.14791	-0.421607	0	0	0	0	-1.02791	-7.61271	-5.33762	-5.68738	-2.45666	-4.05523	-0.571195
4 (1)	0	0	0	0	-1.87504	0	-5.99984	-3.5	-3.05382	0	0	0	0	0	0	0	-3.49009	-1.57739	-4.56658	-8.83445	-7.90536	-3.53187	-5.90224	-3.76624	-0.258357	-0.360133	0	0	0	-3.24382
8 (1)	0	0	-7	-2.12115	0	0	0	0	0	0	0	0	0	0	-4.20251	-6.82469	-0.387924	-1.17887	-0.168061	0	0	0	0	0	-4.21741	-8.44521	-6.18345	-2.67971	-4.36638	0
